# Supplementary material for: Mycorrhiza governs plant-plant interactions through preferential allocation of shared nutritional resources: A triple (13C, 15N and 33P) labeling study
Source: Front Plant Sci. 2022 Dec 15;13:1047270. doi: 10.3389/fpls.2022.1047270 (PMC9799978; doi:10.3389/fpls.2022.1047270)
Supplement: Supplementary file 1 [file Table_1.xlsx]

## Sheet: data
Pot Nr	Inoculum	Plant 1	Treatment 1	Plant 2	Treatment 2	13C Labeling	13C labeling block	before 13C wrap the plant:	shading	plant composition	diversity	P. bisulcatum flowering (10Nov15)	P. maximum flowering (10Nov15)	DW shoot plant1 (g)	DW shoot plant 2 (g)	root DW (g)	total shoot biomass per pot (g)	total plant biomass per pot (g)	P conc shoot plant1 (mg/g)	P conc shoot plant2 (mg/g)	P conc roots (mg/g)	P amount (plant 1, mg)	P amount (plant 2)	P amount (roots)	33P transfer shoot plant1 (%)	33P transfer shoot plant2 (%)	33P transfer roots (%)	33P transfer to plants (%)	plant 1 shoots N%	plant 1 shoots C%	plant 1 shoots δ 15N	plant 1 shoots δ 13C	plant 2 shoots N%	plant 2 shoots C%	plant 2 shoots δ 15N	plant 2 shoots δ 13C	roots N%	roots C%	roots δ 15N	roots δ 13C	soil N%	soil C%	soil δ 15N	soil AT% 15N/14N	soil δ 13C	soil AT% 13C/12C	15N transfer shoot plant1 (%)	15N transfer shoot plant2 (%	15N transfer roots (%)
1	R. irregularis	P. bisulcatum	L	P. maximum	L	non	none	none	none	mix	mix	0	0	1.96	3.49	3.38448	5.45	8.83448	0.941255	0.487664	0.656388	1.84486	1.70195	2.22153	3.73222	5.18897	26.6492	35.5704	0.956443	39.4395	19421.6	-25.319	0.629163	37.5302	10569.9	-12.449	0.75732	41.4271	43975.5	-16.918	0.0201839	0.407496	2917.2	1.42036	-19.79	1.08401	11.1329	7.31285	31.8471
2	R. irregularis	P. bisulcatum	L	P. maximum	L	B	1	right →	none	mix	mix	0	0	2.69	4.11	3.26935	6.8	10.0694	0.970484	0.421492	0.616009	2.6106	1.73233	2.01395	7.17562	3.4242	30.9095	41.5094	0.871161	39.7254	24851.3	301.208	0.468497	36.8678	8919.57	-11.854	0.608568	41.8924	63602.8	26.123	0.0161298	0.308831	3367.2	1.58095	-16.762	1.08733	17.4899	5.44221	33.706
3	R. irregularis	P. bisulcatum	L	P. maximum	L	B	1	right →	none	mix	mix	0	0	3.24	2.99	2.93354	6.23	9.16354	0.507188	0.458225	0.599819	1.64329	1.37009	1.75959	4.71576	5.98046	25.0638	35.76	0.605974	40.2344	18896.2	167.936	0.577711	38.0645	14534.4	-11.981	0.587427	39.7669	45685.9	21.294	0.0219959	0.49976	2659.51	1.32816	-14.86	1.08941	11.3643	7.80434	22.127
4	R. irregularis	P. bisulcatum	L	P. maximum	L	B	1	right →	none	mix	mix	0	0	2.92	3.21	2.70195	6.13	8.83195	0.640692	0.445874	0.643932	1.87082	1.43126	1.73987	5.32367	4.22616	27.6307	37.1806	0.552549	40.4699	21239.9	170.77	0.487869	38.4315	9385.32	-11.455	0.682152	38.7393	53546	23.181	0.020827	0.443451	1656.99	0.967837	-18.64	1.08527	10.4155	4.64992	27.0825
5	R. irregularis	P. bisulcatum	L	P. maximum	L	B	1	right →	none	mix	mix	0	0	3.1	3.95	3.39133	7.05	10.4413	0.593901	0.522969	0.619966	1.84109	2.06573	2.10251	6.96304	6.78997	30.0689	43.8219	0.709853	40.373	24365	195.852	0.472004	38.4637	12343.7	-11.727	0.675825	38.0528	53096.9	26.453	0.011788	0.218482	9099.37	3.5817	-16.503	1.08761	16.128	7.20741	33.4397
6	R. irregularis	P. bisulcatum	L	P. maximum	L	M	1	← left	none	mix	mix	0	0	2.66	2.52	3.27571	5.18	8.45571	1.12122	0.525507	0.589939	2.98244	1.32428	1.93247	5.86074	4.1965	33.5252	43.5825	0.679689	40.2303	20282.4	-24.411	0.574764	37.2971	12369.3	157.092	0.675232	36.606	56341.2	41.716	0.0126545	0.247893	4089.1	1.83748	-17.741	1.08626	11.1807	5.61034	33.9119
7	R. irregularis	P. bisulcatum	L	P. maximum	L	M	1	← left	none	mix	mix	0	0	2.93	2.77	3.15593	5.7	8.85593	1.00763	0.359418	0.605621	2.95234	0.995589	1.9113	8.312	2.4089	39.9194	50.6403	0.694922	40.3485	19556.2	-24.844	0.576914	37.4969	11311.4	170	0.653154	41.3576	68180.1	27.056	0.0114849	0.210509	14646.8	5.442	-17.817	1.08617	12.1702	5.6811	36.9398
8	R. irregularis	P. bisulcatum	L	P. maximum	L	M	1	← left	none	mix	mix	0	0	3.07	3.14	3.195	6.21	9.405	0.533461	0.386119	0.62681	1.63773	1.21241	2.00266	4.24641	3.68396	28.161	36.0914	0.675342	40.2221	18938.7	-23.841	0.509029	37.4861	15631.1	148.015	0.548253	41.9642	66919	59.652	0.0181345	0.344133	10009.7	3.89199	-18.439	1.08549	12.026	7.73757	30.9227
9	R. irregularis	P. bisulcatum	L	P. maximum	L	M	1	← left	none	mix	mix	0	0	2.38	4.8	3.06741	7.18	10.2474	0.83351	0.524534	0.552299	1.98375	2.51776	1.69413	7.65674	6.04769	23.9825	37.6869	0.522833	40.4727	28435.6	-24.038	0.486726	36.977	11192.4	215.875	0.61204	41.0669	44945.9	51.636	0.0118468	0.213332	17533.2	6.38184	-17.685	1.08632	10.5027	8.22148	23.7698
10	NM	P. bisulcatum	L	P. maximum	L	non	none	none	none	mix	mix	1	0	0.85	2.86	2.61922	3.71	6.32922	0.874785	0.496207	0.468244	0.743567	1.41915	1.22643	9.88122	5.40358	22.2336	37.5184	0.986146	39.0536	74922	-25.683	0.613968	36.9428	16465.9	-11.748	0.543475	41.6026	46787.6	-18.184	0.0134531	0.26192	8084.17	3.2333	-18.622	1.08529	16.1923	8.92928	18.6554
11	NM	P. bisulcatum	L	P. maximum	L	B	1	right →	none	mix	mix	0	0	1.91	4.98	3.39047	6.89	10.2805	0.571322	0.514661	0.521385	1.09123	2.56301	1.76774	10.35	7.59099	20.2128	38.1538	0.658589	39.7965	47167.5	192.2	0.525008	37.2882	15790.8	-12.384	0.705102	39.398	59569.6	30.184	0.0153967	0.339617	4946.62	2.14047	-14.732	1.08955	16.5999	12.7793	38.3832
12	NM	P. bisulcatum	L	P. maximum	L	B	1	right →	none	mix	mix	0	0	4.21	2.28	2.60708	6.49	9.09708	0.44213	0.431976	0.541816	1.86137	0.984906	1.41256	9.97695	4.21713	17.4331	31.6272	0.515773	40.3368	30532.3	214.143	0.555449	37.9495	17808.7	-11.597	0.678784	39.7744	45892.7	9.65	0.01329	0.295152	4388.69	1.94355	-15.046	1.0892	19.5456	6.9337	22.8111
13	NM	P. bisulcatum	L	P. maximum	L	B	1	right →	none	mix	mix	0	0	3.61	3.02	2.35892	6.63	8.98892	0.528966	0.447233	0.598501	1.90957	1.35064	1.41181	10.0248	5.5977	15.6387	31.2613	0.718886	39.6671	25175.2	198.091	0.45451	37.8741	20172	-11.451	0.843615	39.1257	66274.9	28.155	0.0124104	0.247562	7690.57	3.09755	-17.642	1.08637	19.6004	8.44534	34.8571
14	NM	P. bisulcatum	L	P. maximum	L	B	1	right →	none	mix	mix	1	0	3.06	3.28	2.56983	6.34	8.90983	0.540246	0.529716	0.594647	1.65315	1.73747	1.52814	8.3461	6.20433	20.0058	34.5562	0.617143	39.983	28697.4	267.987	0.61	37.0786	14526.5	-11.298	0.516914	41.0981	49744.4	21.27	0.0171193	0.336367	7125.06	2.90184	-16.055	1.0881	16.0723	9.03509	18.3427
15	NM	P. bisulcatum	L	P. maximum	L	M	1	← left	none	mix	mix	1	0	3.24	3.26	2.88146	6.5	9.38146	0.538802	0.42256	0.595472	1.74572	1.37754	1.71583	10.7814	6.66835	17.9288	35.3785	0.720637	38.9564	32092.4	-24.989	0.497297	37.5592	18418.5	218.159	0.482963	41.759	23998.7	22.328	0.0133043	0.274111	3091.07	1.48247	-17.278	1.08676	21.9801	9.16122	10.0582
16	NM	P. bisulcatum	L	P. maximum	L	M	1	← left	none	mix	mix	0	0	3.38	3.56	2.66181	6.94	9.60181	0.350565	0.304962	0.412818	1.18491	1.08567	1.09885	6.72352	3.57077	11.6425	21.9368	0.59504	40.0748	33172.9	-23.676	0.541411	37.5447	18125.2	196.058	0.665612	39.8921	49462.5	57.099	0.0175036	0.322157	3994.08	1.80379	-17.897	1.08608	19.5033	10.7288	24.347
17	NM	P. bisulcatum	L	P. maximum	L	M	1	← left	none	mix	mix	0	0	2.88	3.85	2.69141	6.73	9.42141	0.580158	0.386596	0.560959	1.67085	1.4884	1.50977	11.7634	4.4684	17.0268	33.2586	0.629345	39.7966	34200.2	-24.004	0.490883	37.386	12310.8	151.285	0.618981	40.552	48204.5	27.329	0.0113207	0.290835	5496.88	2.33391	-17.213	1.08683	18.0611	7.28731	22.3966
18	NM	P. bisulcatum	L	P. maximum	L	M	1	← left	none	mix	mix	0	0	3.27	2.92	2.51478	6.19	8.70478	0.493545	0.471622	0.461543	1.61389	1.37714	1.16068	8.80779	5.05334	18.5737	32.4349	0.776545	39.5845	28257.8	-24.135	0.607883	37.3803	20892.4	166.516	0.618719	40.2004	50378.8	8.627	0.0140368	0.283695	6153.46	2.56373	-15.872	1.0883	21.3109	11.2841	21.7171
19	R. irregularis	P. bisulcatum	L	P. maximum	S	non	none	none	max	mix	mix	0	0	2.21	2.7	2.88851	4.91	7.79851	0.812256	0.600403	0.661236	1.79509	1.62109	1.90998	3.79733	6.25839	28.0183	38.074	0.625482	39.8551	19785	-25.914	0.774317	36.7482	17537.5	-14.385	0.573296	41.501	35417.1	-17.891	0.00955633	0.181509	11636.3	4.44145	-19.683	1.08413	8.35262	11.2824	17.0222
20	R. irregularis	P. bisulcatum	L	P. maximum	S	B	1	right →	max	mix	mix	0	0	2.8	2.96	2.64744	5.76	8.40744	0.853178	0.55456	0.748236	2.3889	1.6415	1.98091	5.01475	2.37633	27.4202	34.8113	0.810812	39.5094	17071.3	347.998	0.701745	35.2786	11558.9	-12.852	0.77007	41.0138	53712.9	75.881	0.0145543	0.32647	9998.97	3.88833	-13.509	1.09089	11.9447	7.53954	30.0345
21	R. irregularis	P. bisulcatum	L	P. maximum	S	B	1	right →	max	mix	mix	0	0	3.3	2.06	2.38796	5.36	7.74796	0.82102	0.374769	0.69436	2.70936	0.772025	1.6581	6.85423	1.29109	24.0553	32.2007	0.782283	39.839	17233.1	250.752	0.680192	35.9105	12184.1	-13.504	0.73779	40.6126	53371.1	77.257	0.0152843	0.295557	3485.15	1.62295	-16.919	1.08716	13.7036	5.34958	25.8165
22	R. irregularis	P. bisulcatum	L	P. maximum	S	B	1	right →	max	mix	mix	0	0	3.81	1.72	2.97846	5.53	8.50846	0.64144	0.747161	0.610257	2.44389	1.28512	1.81763	9.7618	4.07254	29.8885	43.7229	0.437408	40.4628	24631.8	161.132	0.84475	36.5047	10969.8	-13.589	0.913964	38.2329	44611.8	65.446	0.0142673	0.347276	4637	2.03129	-16.6	1.0875	12.337	5.0152	34.2456
23	R. irregularis	P. bisulcatum	L	P. maximum	S	B	1	right →	max	mix	mix	0	0	3.74	1.26	2.33738	5	7.33738	0.662499	0.6947	0.557045	2.47775	0.875322	1.30203	3.80982	2.64288	20.6264	27.0791	0.661573	39.8453	11241.8	201.895	0.839413	37.2258	11772.1	-12.915	0.761119	41.038	65261.8	40.142	0.0189062	0.347539	7994.93	3.20256	-15.187	1.08905	8.74406	3.90696	30.7754
24	R. irregularis	P. bisulcatum	L	P. maximum	S	M	1	← left	max	mix	mix	0	0	2.97	2.14	2.89696	5.11	8.00696	0.63689	0.516832	0.641302	1.89156	1.10602	1.85782	4.81858	3.82708	24.392	33.0376	0.492623	40.3569	21145.1	-23.444	0.868348	36.8669	11780.7	212.52	0.618156	39.7921	40688.1	-8.591	0.0116353	0.226172	6647.71	2.73602	-17.538	1.08648	9.40569	6.8692	20.7988
25	R. irregularis	P. bisulcatum	L	P. maximum	S	M	1	← left	max	mix	mix	0	0	2.96	3.09	2.30103	6.05	8.35103	0.620605	0.597169	0.616138	1.83699	1.84525	1.41775	6.92041	4.0984	25.9248	36.9436	0.702627	40.0187	32641.1	-24.199	0.629578	36.7524	11499.6	154.094	0.632831	40.0272	38881.4	31.087	0.0164427	0.297458	12302	4.66452	7.785	1.11417	19.8784	7.02642	16.2534
26	R. irregularis	P. bisulcatum	L	P. maximum	S	M	1	← left	max	mix	mix	0	0	3.19	1.53	2.64812	4.72	7.36812	0.826405	0.527011	0.748363	2.63623	0.806326	1.98176	4.26724	3.93791	35.8237	44.0289	0.581964	39.984	13113.5	-24.106	0.894944	36.6276	14628.3	248.004	0.865688	41.9945	73991.6	-10.197	0.0142955	0.259046	8860.51	3.49995	-18.592	1.08533	7.60426	6.2244	43.8494
27	R. irregularis	P. bisulcatum	L	P. maximum	S	M	1	← left	max	mix	mix	0	0	1.9	3.03	2.43648	4.93	7.36648	1.21718	0.654154	0.702486	2.31264	1.98209	1.7116	5.42966	5.19322	28.5921	39.215	0.901829	39.6397	24582.6	-24.557	0.726907	36.7777	10788.7	176.864	0.712876	40.8555	52129.5	79.809	0.0126828	0.285586	9475.67	3.7102	-19.73	1.08408	12.6613	7.48154	24.9528
28	NM	P. bisulcatum	L	P. maximum	S	non	none	none	max	mix	mix	1	0	3.36	2.38	2.28773	5.74	8.02773	0.532278	0.521919	0.411245	1.78845	1.24217	0.940817	6.73916	4.94101	5.99426	17.6744	0.754274	39.5106	24094.9	-24.974	0.863549	36.9617	19392.5	-13.654	0.511234	40.6712	23977.5	-17.356	0.028154	0.518944	1167.72	0.791026	-18.563	1.08536	18.3849	12.1884	8.44628
29	NM	P. bisulcatum	L	P. maximum	S	B	1	right →	max	mix	mix	0	0	3.08	3.01	2.71704	6.09	8.80704	0.484885	0.638646	0.378213	1.49345	1.92232	1.02762	7.83359	5.68135	18.9838	32.4987	0.651805	39.796	30254.9	295.684	0.775656	36.9487	16128.4	-13.402	0.597157	40.88	38470.2	13.188	0.0165534	0.325907	8541.63	3.39061	-16.79	1.0873	17.9226	11.6423	17.9417
30	NM	P. bisulcatum	L	P. maximum	S	B	2	right →	max	mix	mix	0	0	3.32	2.51	2.25743	5.83	8.08743	0.453303	0.866097	0.411679	1.50497	2.1739	0.929338	8.54279	9.69402	7.90742	26.1442	0.753587	39.9154	31569.6	264.962	0.683064	37.127	20372.8	-13.584	0.498099	40.1219	17442.1	6.336	0.0125427	0.273875	3130.37	1.4965	-18.865	1.08503	23.208	10.6467	6.03697
31	NM	P. bisulcatum	L	P. maximum	S	B	2	right →	max	mix	mix	1	0	3.11	2.92	2.47876	6.03	8.50876	0.416486	1.05048	0.442553	1.29527	3.06739	1.09698	8.02451	8.73229	13.1435	29.9003	0.701942	39.559	32345.5	306.062	0.7913	36.2437	14004.4	-12.954	0.564041	40.8015	45272.2	41.857	0.0126119	0.234134	4063.63	1.82845	-15.996	1.08817	20.6961	10.0769	17.8125
32	NM	P. bisulcatum	L	P. maximum	S	B	2	right →	max	mix	mix	1	0	3.15	2.55	2.60088	5.7	8.30088	0.492577	0.678051	0.436233	1.55162	1.72903	1.13459	9.23476	6.77416	10.83	26.8389	0.603212	39.5185	33313.7	348.98	0.915806	37.4597	19404.1	-12.939	0.549521	39.7753	28024.4	44.776	0.0176128	0.423548	5316.47	2.27057	-19.687	1.08413	18.4956	13.857	11.9048
33	NM	P. bisulcatum	L	P. maximum	S	M	2	← left	max	mix	mix	0	0	3.1	2.94	2.3507	6.04	8.3907	0.474902	0.515306	0.484583	1.4722	1.515	1.13911	8.51264	5.66367	14.7585	28.9348	0.537387	39.8317	24915.5	-24.669	0.780009	36.9225	22928.8	439.137	0.52989	40.8137	50712.4	50.8	0.0129041	0.230106	15210.6	5.62705	-10.822	1.09382	12.4628	15.8917	17.483
34	NM	P. bisulcatum	L	P. maximum	S	M	2	← left	max	mix	mix	0	0	4.68	1.76	1.89196	6.44	8.33196	0.449439	0.327677	0.590816	2.10338	0.576711	1.1178	8.22973	4.96801	20.5677	33.7654	0.634933	39.642	25440.1	-24.52	0.626957	37.4389	18294.2	362.845	0.611665	40.7838	60029.6	17.546	0.0121222	0.215072	16524.7	6.05558	-19.119	1.08475	22.659	6.19599	18.6984
35	NM	P. bisulcatum	L	P. maximum	S	M	2	← left	max	mix	mix	0	0	2.86	3.43	2.34495	6.29	8.63495	0.56774	0.542553	0.49965	1.62374	1.86096	1.17165	8.71422	10.2155	16.3869	35.3166	0.586116	39.5975	31005.2	-24.341	0.630742	36.9899	19276.7	294.783	0.624494	39.892	64479.8	43.694	0.0119528	0.209589	12527.5	4.73985	-17.621	1.08639	15.2992	12.7584	25.0862
36	NM	P. bisulcatum	L	P. maximum	S	M	2	← left	max	mix	mix	1	0	2.46	3.06	2.86534	5.52	8.38534	0.469931	0.806161	0.437093	1.15603	2.46685	1.25242	5.24374	11.7066	10.7268	27.6771	0.580502	39.7895	23839.2	-24.034	0.833362	36.8984	17778.3	280.994	0.515803	41.6587	23360.6	67.256	0.0205092	0.325618	8574.14	3.40177	-17.327	1.08671	10.2581	13.9394	10.4199
37	R. irregularis	P. bisulcatum	S	P. maximum	L	non	none	none	bis	mix	mix	0	0	1.89	3.58	2.4746	5.47	7.9446	1.42066	0.280558	0.592884	2.68504	1.0044	1.46715	5.0789	2.74469	24.8476	32.6712	1.1749	39.0547	19184.9	-27.826	0.455902	36.9984	9851.84	-11.995	0.738733	41.4341	55694.5	-18	0.0135983	0.292182	11193	4.29234	-17.592	1.08642	13.0369	5.07885	27.7594
38	R. irregularis	P. bisulcatum	S	P. maximum	L	B	2	right →	bis	mix	mix	0	0	2.31	2.52	2.45648	4.83	7.28648	0.978213	0.338104	0.714311	2.25967	0.852021	1.75469	3.90903	2.61302	27.1934	33.7154	1.08754	38.988	15381.7	272.747	0.47891	36.4565	8772.56	-11.99	0.678667	41.2865	61134.5	17.068	0.0243108	0.449367	9901.11	3.85507	-17.721	1.08628	11.9777	3.35647	27.3438
39	R. irregularis	P. bisulcatum	S	P. maximum	L	B	2	right →	bis	mix	mix	0	0	1.69	3.08	3.04068	4.77	7.81068	1.31137	0.374729	0.622793	2.21622	1.15416	1.89372	3.23743	4.13466	30.8226	38.1947	1.31011	38.8968	17212.9	287.348	0.451931	36.6665	11142.4	-11.174	0.674507	41.1033	46077.1	29.126	0.0120534	0.1987	13996.4	5.22762	-15.459	1.08875	11.7401	4.87727	26.5286
40	R. irregularis	P. bisulcatum	S	P. maximum	L	B	2	right →	bis	mix	mix	0	0	1.63	2.86	3.04979	4.49	7.53979	1.32635	0.43732	0.645491	2.16194	1.25074	1.96861	4.80852	2.98837	36.9174	44.7143	1.26894	39.0933	15754.9	294.697	0.563903	37.006	8973.21	-10.5	0.558618	41.0164	36463.3	22.359	0.010549	0.194757	20734.6	7.40263	-13.477	1.09092	10.088	4.5848	17.97
41	R. irregularis	P. bisulcatum	S	P. maximum	L	B	2	right →	bis	mix	mix	0	0	1.76	2.85	2.76182	4.61	7.37182	1.63775	0.548551	0.603518	2.88244	1.56337	1.66681	2.64802	6.0039	28.0639	36.7158	1.00073	38.7921	15414.2	326.761	0.522217	36.3529	9328.89	-9.953	0.753365	42.2697	60566.2	65.397	0.01576	0.289907	9414.67	3.68939	-15.86	1.08831	8.41416	4.39338	33.8656
42	R. irregularis	P. bisulcatum	S	P. maximum	L	M	2	← left	bis	mix	mix	0	0	2.34	3.38	2.37451	5.72	8.09451	1.25167	0.542853	0.637431	2.92891	1.83484	1.51358	11.3694	4.07953	21.5433	36.9922	0.919538	39.2083	28029.3	-26.856	0.433029	37.2801	6478.86	361.562	0.776178	39.3287	48678.1	91.771	0.0135709	0.244538	10287.6	3.98631	-17.703	1.0863	17.9254	3.03004	24.9849
43	R. irregularis	P. bisulcatum	S	P. maximum	L	M	2	← left	bis	mix	mix	0	0	2.26	2.84	2.2776	5.1	7.3776	1.11927	0.391424	0.617055	2.52956	1.11164	1.4054	4.2484	3.97369	28.2593	36.4814	1.08578	39.3021	18338.9	-27.168	0.564194	37.3673	8232.17	304.205	0.722236	40.6574	47581	111.26	0.0132149	0.239397	14678.8	5.45252	-14.295	1.09003	13.8103	4.18955	21.8703
44	R. irregularis	P. bisulcatum	S	P. maximum	L	M	2	← left	bis	mix	mix	0	0	1.66	3.33	2.39091	4.99	7.38091	1.68231	0.526073	0.668328	2.79264	1.75182	1.59791	4.22739	4.27358	27.6608	36.1618	1.07189	38.9367	17955.4	-26.052	0.495796	37.0651	10691.9	199.485	0.639049	38.2758	56016.5	31.819	0.0256793	0.485451	4160.29	1.8627	-12.639	1.09184	9.81733	5.55964	23.3132
45	R. irregularis	P. bisulcatum	S	P. maximum	L	M	2	← left	bis	mix	mix	0	0	1.74	3.57	2.59878	5.31	7.90878	1.40935	0.389385	0.649087	2.45228	1.39011	1.68683	5.06183	3.06587	28.0612	36.1889	1.20666	38.9634	22067.3	-25.976	0.548656	36.1865	11483.6	228.384	0.695473	40.059	55422.8	81.007	0.0138475	0.288189	7309.03	2.96559	-17.249	1.08679	14.0432	7.06504	27.3336
46	NM	P. bisulcatum	S	P. maximum	L	non	none	none	bis	mix	mix	1	0	1.95	3.99	2.64574	5.94	8.58574	0.744406	0.531788	0.433608	1.45159	2.12184	1.14721	8.35083	6.04792	13.4912	27.89	0.634646	39.6511	42108.6	-26.751	0.756407	39.2159	36176.7	356.501	0.554675	39.5648	36531.7	-15.686	0.0105729	0.252737	18037.3	6.54408	-18.547	1.08537	14.8096	31.6126	15.5049
47	NM	P. bisulcatum	S	P. maximum	L	B	2	right →	bis	mix	mix	1	0	2.11	4.39	2.67375	6.5	9.17375	0.910702	0.48568	0.399838	1.92158	2.13214	1.06907	12.6164	6.24556	11.7876	30.6496	0.774754	39.1051	36277.1	355.875	0.760051	39.2408	28314.8	258.437	0.627955	36.5615	49972.2	51.467	0.013251	0.247417	12092	4.59425	-16.307	1.08783	17.165	28.0537	23.2742
48	NM	P. bisulcatum	S	P. maximum	L	B	2	right →	bis	mix	mix	1	0	2.72	2.69	2.60252	5.41	8.01252	0.761012	0.557833	0.489421	2.06995	1.50057	1.27373	12.8946	4.92862	13.3704	31.1936	0.788517	39.2814	28879.8	256.237	0.527359	37.2107	13563.3	-9.716	0.543792	40.7607	36122.5	45.311	0.0153282	0.289738	10560.9	4.07887	-15.193	1.08904	18.3589	6.00083	14.8041
49	NM	P. bisulcatum	S	P. maximum	L	B	2	right →	bis	mix	mix	1	0	1.99	3.68	2.5932	5.67	8.2632	1.31181	0.551842	0.360258	2.6105	2.03078	0.934221	20.8083	5.96428	12.2788	39.0514	0.607989	38.8999	25511.4	186.438	0.469566	37.2983	13333.2	-11.747	0.504952	41.3155	38250.6	47.997	0.0164188	0.346924	4527.08	1.99246	-16.015	1.08814	9.24972	7.19131	14.4072
50	NM	P. bisulcatum	S	P. maximum	L	B	2	right →	bis	mix	mix	0	0	2.35	3.61	2.5155	5.96	8.4755	0.863506	0.512812	0.472789	2.02924	1.85125	1.1893	10.098	5.31456	17.7422	33.1548	0.663625	39.6738	21210.8	277.065	0.492055	37.9042	11959.8	-11.827	0.668498	39.0605	38546.9	41.509	0.0126011	0.214701	18853.8	6.80565	-12.109	1.09242	10.0546	6.66203	18.6279
51	NM	P. bisulcatum	S	P. maximum	L	M	2	← left	bis	mix	mix	1	0	2.81	3.26	2.34728	6.07	8.41728	0.716102	0.471149	0.427109	2.01225	1.53595	1.00254	11.9954	3.67365	9.44745	25.1165	0.764272	39.6116	28691.5	-26.104	0.426713	37.6516	13001	258.695	0.656196	38.9288	46532.8	34.498	0.0156886	0.294275	10349.2	4.00718	-17.084	1.08698	18.2745	5.65129	20.0918
52	NM	P. bisulcatum	S	P. maximum	L	M	2	← left	bis	mix	mix	1	0	2.99	3.48	2.26141	6.47	8.73141	0.706069	0.477973	0.409992	2.11115	1.66334	0.927159	9.04045	5.55591	10.6863	25.2826	0.71446	39.3123	23433.3	-25.967	0.428388	37.7274	13805.7	316.055	0.631209	41.2504	45568.8	51.75	0.0135758	0.258596	16620.6	6.0867	-15.688	1.0885	15.1043	6.41365	18.2881
53	NM	P. bisulcatum	S	P. maximum	L	M	2	← left	bis	mix	mix	1	0	2.07	3.86	2.1917	5.93	8.1217	0.927974	0.610872	0.419478	1.92091	2.35797	0.91937	10.0026	4.60133	11.7224	26.3263	0.788576	39.1313	24966.9	-27.888	0.465863	37.4491	16924.4	349.301	0.641734	41.7528	56266.7	91.942	0.0187295	0.37329	7261.31	2.94906	-18.201	1.08575	12.2349	9.38436	21.5403
54	NM	P. bisulcatum	S	P. maximum	L	M	2	← left	bis	mix	mix	1	0	2.38	3.92	2.46326	6.3	8.76326	0.905472	0.472477	0.460492	2.15502	1.85211	1.13431	9.65672	4.48551	12.2074	26.3497	0.656588	39.0734	23169.9	-26.178	0.483446	37.909	15925.4	425.473	0.593076	40.9594	50530.8	50.345	0.0151132	0.285223	13324	5.00495	98.68	1.21344	10.9342	9.33758	20.4427
55	R. irregularis	P. bisulcatum	S	P. maximum	S	non	none	none	both	mix	mix	0	0	1.15	4.06	2.63577	5.21	7.84577	1.43659	1.12973	0.607617	1.65208	4.58669	1.60154	2.65989	6.22339	15.4296	24.3129	1.07966	38.8879	40318.7	-27.739	0.705207	35.5035	15804.3	-13.526	0.622137	41.5143	27810.1	-15.599	0.0106868	0.179814	19791.4	7.10419	-19.612	1.08421	14.3062	14.0058	13.5637
56	R. irregularis	P. bisulcatum	S	P. maximum	S	B	2	right →	both	mix	mix	0	0	1.97	2.88	2.64158	4.85	7.49158	1.26528	0.679168	0.578774	2.49261	1.95601	1.52888	4.33167	5.31815	24.9045	34.5543	0.728674	39.5781	18305.6	284.083	0.634952	37.1156	13507	-13.416	0.673581	40.8316	45277.2	73.839	0.00820445	0.211263	9022.89	3.55554	-15.05	1.0892	8.06516	7.70485	22.6712
57	R. irregularis	P. bisulcatum	S	P. maximum	S	B	2	right →	both	mix	mix	0	0	2.12	2.22	2.18857	4.34	6.52857	1.26197	0.625021	0.473744	2.67539	1.38755	1.03682	5.25374	4.36969	17.1106	26.734	0.858953	39.4109	23095.2	322.397	0.827801	37.0119	8569.34	-13.134	0.820057	41.464	46026.7	68.427	0.00577701	0.194072	18538.8	6.7049	-13.053	1.09138	12.7037	4.99609	23.1927
58	R. irregularis	P. bisulcatum	S	P. maximum	S	B	3	right →	both	mix	mix	0	0	1.82	2.49	2.59734	4.31	6.90734	1.62015	1.33798	0.720093	2.94867	3.33157	1.87033	4.98544	8.27133	28.3816	41.6384	0.85411	39.2356	22544.8	258.883	0.613575	35.7415	11777.6	-13.359	0.614174	39.1019	44389.2	19.96	0.0136904	0.272755	20867.2	7.44443	-12.527	1.09196	10.6053	5.64619	19.9816
59	R. irregularis	P. bisulcatum	S	P. maximum	S	B	3	right →	both	mix	mix	0	0	1.93	2.29	1.92489	4.22	6.14489	1.34447	0.879868	0.67846	2.59482	2.0149	1.30596	3.34171	5.81012	20.2101	29.3619	0.962154	39.3109	21159.5	230.36	0.87303	36.1946	14270	-12.786	0.884315	39.9415	47404.8	56.4	0.0135758	0.280498	8677.35	3.43718	-13.687	1.09069	11.9453	8.87632	22.5598
60	R. irregularis	P. bisulcatum	S	P. maximum	S	M	3	← left	both	mix	mix	0	0	2.03	2.85	2.42723	4.88	7.30723	1.06082	0.963102	0.415445	2.15347	2.74484	1.00838	3.49531	6.49419	10.8483	20.8378	1.21084	38.5667	17120.1	-26.715	0.704788	36.4145	16198	242.792	0.605129	41.9947	30426.1	13.12	0.015606	0.307978	10356.1	4.00953	-17.128	1.08693	12.9673	10.0572	13.1796
61	R. irregularis	P. bisulcatum	S	P. maximum	S	M	3	← left	both	mix	mix	0	0	2.85	1.29	2.13047	4.14	6.27047	1.48549	1.06003	0.652072	4.23363	1.36744	1.38922	4.86827	2.75334	21.1648	28.7864	0.984414	38.7992	15025.3	-26.802	0.432844	35.7399	11288.6	415.536	0.880842	41.5597	68020	-16.467	0.00583353	0.188179	23490.8	8.26378	-17.854	1.08613	13.0822	1.98116	33.5664
62	R. irregularis	P. bisulcatum	S	P. maximum	S	M	3	← left	both	mix	mix	0	0	2.19	2.29	2.49378	4.48	6.97378	1.58009	0.668935	0.60185	3.4604	1.53186	1.50088	6.8439	2.97567	18.9149	28.7345	0.983938	38.9633	23183.9	-26.359	0.668249	36.5598	11048	236.608	0.619759	40.7578	36041.1	7.461	0.0125169	0.234435	11628.5	4.43883	-18.452	1.08548	15.0859	5.31828	16.1349
63	R. irregularis	P. bisulcatum	S	P. maximum	S	M	3	← left	both	mix	mix	0	0	2.61	1.62	2.46024	4.23	6.69024	1.41986	0.94401	0.557668	3.70584	1.5293	1.372	6.56869	5.06267	17.1996	28.8309	0.939118	39.0595	17711.4	-26.821	0.636731	36.876	16678.2	480.74	0.703284	41.6375	33609.7	25.449	0.00603275	0.181434	16533.4	6.05843	-16.949	1.08712	13.3509	5.30919	16.9757
64	NM	P. bisulcatum	S	P. maximum	S	non	none	none	both	mix	mix	0	0	2.82	2.43	2.74203	5.25	7.99203	0.881437	0.760897	0.403031	2.48565	1.84898	1.10512	7.45841	6.17477	8.69038	22.3236	0.592585	40.0494	18930.5	-26.69	0.632677	36.6945	16173.6	-13.602	0.498123	36.0671	28001.9	-19.368	0.0088204	0.302126	10527.3	4.06752	-18.355	1.08558	9.68905	7.68673	11.3686
65	NM	P. bisulcatum	S	P. maximum	S	B	3	right →	both	mix	mix	1	0	2.76	2.08	2.25039	4.84	7.09039	1.59612	0.662163	0.510237	4.40529	1.3773	1.14823	13.0266	1.79574	12.1535	26.9758	0.746972	39.0202	20532.7	455.038	0.61128	36.4529	15514.9	-13.597	0.716223	40.8582	46055	69.237	0.00712951	0.245214	15976.6	5.87733	-15.263	1.08897	12.896	6.11176	20.8393
66	NM	P. bisulcatum	S	P. maximum	S	B	3	right →	both	mix	mix	0	0	2.88	2.28	2.01369	5.16	7.17369	1.33768	1.10985	0.478047	3.85253	2.53045	0.962638	10.7957	5.32626	5.48072	21.6026	0.66022	39.3614	22949.1	268.403	0.605744	37.4085	16348.5	-14.062	0.538021	37.6765	14469.9	10.869	0.00441837	0.207349	16081.3	5.91144	-14.428	1.08988	13.1874	6.97575	4.87427
67	NM	P. bisulcatum	S	P. maximum	S	B	3	right →	both	mix	mix	1	0	2.05	3.03	1.83305	5.08	6.91305	1.31859	1.11671	0.342287	2.70311	3.38364	0.62743	11.8045	5.07064	7.8749	24.7501	0.727851	38.7008	25851.8	273.804	0.664392	36.1466	8019.91	-13.272	0.724089	40.1182	49718.9	56.172	0.00927335	0.196336	21833.8	7.748	-16.921	1.08715	11.5465	5.13168	18.3197
68	NM	P. bisulcatum	S	P. maximum	S	B	3	right →	both	mix	mix	1	0	1.77	3.06	2.69101	4.83	7.52101	1.21398	0.682077	0.439158	2.14875	2.08716	1.18178	8.31669	6.23213	7.96371	22.5125	0.739075	39.1334	21645	206.54	0.809817	36.684	13794.9	-12.976	0.545281	39.9553	25877.1	11.939	0.0212633	0.462226	7977.49	3.19655	-16.464	1.08765	8.59424	10.6531	11.3652
69	NM	P. bisulcatum	S	P. maximum	S	M	3	← left	both	mix	mix	1	0	3.51	1.82	1.94274	5.33	7.27274	0.869654	0.448438	0.382518	3.05249	0.816158	0.743133	11.3387	2.46865	7.97557	21.7829	0.70899	39.5293	17077.1	-26.048	0.833595	36.5992	17834.3	379.259	0.547297	40.7626	30669.5	106.283	0.0144408	0.352567	9178	3.60858	-16.414	1.08771	13.0974	8.31764	9.60947
70	NM	P. bisulcatum	S	P. maximum	S	M	3	← left	both	mix	mix	1	0	2.88	2.07	2.02648	4.95	6.97648	0.740048	1.09598	0.485106	2.13134	2.26867	0.983056	10.9038	6.52033	11.0041	28.4282	0.992455	38.794	26675.3	-24.682	0.486206	37.0438	17423.4	493.898	0.625906	41.0319	30017.1	-12.075	0.013654	0.338261	12690.1	4.79407	-16.989	1.08708	22.7616	5.39811	11.2432
71	NM	P. bisulcatum	S	P. maximum	S	M	3	← left	both	mix	mix	1	0	2.67	2.89	2.07133	5.56	7.63133	0.580415	0.752201	0.424312	1.54971	2.17386	0.878892	6.98388	4.70438	10.4759	22.1641	0.756704	38.9056	26060.2	-25.836	0.614966	36.5657	17793	307.087	0.746418	40.8669	45269.4	6.278	0.0107939	0.252172	21174.8	7.54125	-17.78	1.08621	15.75	9.72244	19.6964
72	NM	P. bisulcatum	S	P. maximum	S	M	3	← left	both	mix	mix	0	0	2.76	2.4	2.23891	5.16	7.39891	1.40627	0.649556	0.404349	3.8813	1.55894	0.905301	10.6539	5.888	7.17752	23.7194	0.585883	39.6144	26352.6	-25.344	0.739748	37.2653	13296.4	407.407	0.500227	35.5271	21943.9	53.765	0.0174534	0.381028	10952.7	4.2113	-17.888	1.0861	12.7348	7.36904	7.45205
73	R. irregularis	P. bisulcatum	L	P. bisulcatum	L	non	none	none	none	bis	mono	0	0	2.79	2.37	2.32494	5.16	7.48494	0.917385	0.766817	0.801031	2.5595	1.81736	1.86235	4.18639	2.70454	29.447	36.3379	0.571618	39.715	14932.5	-23.892	0.651328	39.5859	14015.8	-23.872	1.00979	41.6766	80773.9	-24.704	0.00504756	0.251547	5269.63	2.25411	-19.263	1.08459	7.39284	6.7373	48.098
74	R. irregularis	P. bisulcatum	L	P. bisulcatum	L	B1	3	right →	none	bis	mono	0	0	2.47	2.01	2.29901	4.48	6.77901	0.858213	0.677831	0.66543	2.11979	1.36244	1.52983	2.3541	1.30109	23.1718	26.827	0.712486	39.5107	7636.69	370.144	0.724347	39.926	7855.56	-23.089	0.736264	42.1384	57780.1	67.28	0.0103531	0.227453	15997.4	5.88411	-13.348	1.09106	4.27733	3.63737	26.5008
75	R. irregularis	P. bisulcatum	L	P. bisulcatum	L	B1	3	right →	none	bis	mono	0	0	2.99	1.92	2.36925	4.91	7.27925	0.649518	0.749501	0.637265	1.94206	1.43904	1.50984	3.28195	2.20902	23.7644	29.2554	0.528549	39.5877	12657.5	378.383	0.572365	39.9443	10449.6	-23.342	0.800658	41.4566	58634	29.601	0.00617612	0.201088	20042	7.18367	-17.323	1.08671	6.25797	3.61975	30.0618
76	R. irregularis	P. bisulcatum	L	P. bisulcatum	L	B1	3	right →	none	bis	mono	0	0	3.03	2.83	2.01025	5.86	7.87025	0.914116	0.72219	0.713888	2.76977	2.0438	1.43509	4.79433	3.76934	25.1024	33.666	0.491851	39.6395	14030.5	189.299	0.512879	39.6089	14167.7	-23.874	0.865462	40.9198	87835.7	33.208	0.0174952	0.380765	4112.21	1.84567	-17.171	1.08688	6.511	6.40026	38.0134
77	R. irregularis	P. bisulcatum	L	P. bisulcatum	L	B1	3	right →	none	bis	mono	0	0	2.47	3.17	2.18129	5.64	7.82129	0.761886	0.865601	0.738212	1.88186	2.74396	1.61025	4.43121	5.6737	26.7719	36.8768	0.616669	39.4874	15229.4	236.057	0.424362	39.5963	18270.6	-23.459	0.912072	38.5976	78662.4	23.105	0.00531626	0.261786	11209.3	4.29782	-17.746	1.08625	7.19393	7.54448	39.9282
78	NM	P. bisulcatum	L	P. bisulcatum	L	non	none	none	none	bis	mono	0	1	3.85	2.48	1.83855	6.33	8.16855	0.789462	0.697662	0.428983	3.03943	1.7302	0.788709	11.2076	4.15363	11.3929	26.7541	0.51561	39.7313	15671.2	-24.141	0.381688	37.7335	17920.9	-24.087	0.693199	41.7272	58291	-24.919	0.0149401	0.377454	9480.66	3.7119	-18.479	1.08545	9.63312	5.21328	20.0994
79	NM	P. bisulcatum	L	P. bisulcatum	L	B1	3	right →	none	bis	mono	0	0	2.74	3.08	2.44762	5.82	8.26762	1.00633	0.797331	0.747611	2.75735	2.45578	1.82987	13.1885	10.2565	37.3347	60.7797	0.523369	39.6079	19663.6	284.448	0.509671	39.5726	18669.8	-24.875	0.84094	39.7352	89727.8	-0.024	0.00910675	0.240772	7264.73	2.95025	-17.453	1.08657	8.61541	8.9842	45.7056
80	NM	P. bisulcatum	L	P. bisulcatum	L	B1	3	right →	none	bis	mono	1	1	3.2	2.78	2.29824	5.98	8.27824	0.679261	0.530024	0.538593	2.17363	1.47347	1.23782	5.65207	6.95365	22.7123	35.318	0.556989	39.4812	16494.3	241.033	0.562704	39.464	23023.5	-24.572	0.701456	40.3187	70675.4	21.772	0.0209062	0.566795	5229.65	2.24006	-18.031	1.08594	9.07837	10.8818	29.7336
81	NM	P. bisulcatum	L	P. bisulcatum	L	B1	3	right →	none	bis	mono	1	0	3.29	2.7	2.16061	5.99	8.15061	0.702159	0.733388	0.465093	2.3101	1.98015	1.00489	6.02575	4.9535	11.2527	22.232	0.587438	39.6227	18438.7	204.989	0.530667	39.5152	18645.3	-22.978	0.660623	40.1708	52582	13.549	0.0137028	0.252654	17910.4	6.50327	-17.939	1.08604	10.9326	8.19013	20.6553
82	NM	P. bisulcatum	L	P. bisulcatum	L	B1	3	right →	none	bis	mono	1	0	3.52	2.5	2.0953	6.02	8.1153	0.663976	0.598613	0.44649	2.3372	1.49653	0.935531	7.96696	4.97093	13.1167	26.0546	0.340528	39.6927	24143.5	295.572	0.514333	39.0734	16991.9	-23.559	0.657995	40.8457	50322.4	21.406	0.0153974	0.69563	9412.43	3.68863	-9.939	1.09479	8.71153	6.73555	19.2249
83	R. irregularis	P. bisulcatum	L	P. bisulcatum	S	non	none	none	half	bis	mono	0	0	2.54	1.81	2.30598	4.35	6.65598	1.03925	0.904345	0.720139	2.6397	1.63686	1.66063	5.94826	2.59	33.1002	41.6385	0.584504	39.4844	12842.6	-24.951	1.21858	38.887	12580.3	-26.629	0.885311	42.1254	65076.4	-25.369	0.00975721	0.261401	13223.3	4.97154	-20.5	1.08324	5.96114	8.6829	35.2348
84	R. irregularis	P. bisulcatum	L	P. bisulcatum	S	B1	3	right →	half	bis	mono	0	0	3.04	1.76	2.27843	4.8	7.07843	0.796738	1.83392	0.521603	2.42208	3.22771	1.18844	4.88695	4.09721	21.6095	30.5937	0.701277	39.4058	11084.1	283.677	0.652612	38.9535	16821.6	-26.987	0.716242	42.5188	57263.1	5.102	0.0118627	0.312719	4851.55	2.10697	-17.637	1.08637	7.43232	5.9598	25.3597
85	R. irregularis	P. bisulcatum	L	P. bisulcatum	S	B1	3	right →	half	bis	mono	0	0	2.65	1.83	2.2466	4.48	6.7266	0.884679	1.10467	0.715688	2.3444	2.02155	1.60787	3.9859	2.09772	27.7399	33.8235	0.590809	39.6648	12716.5	209.567	0.860801	39.1365	10153.5	-25.818	0.824017	39.67	48177.1	28.606	0.00974058	0.204789	11497.7	4.39488	-17.824	1.08617	6.22732	5.0468	24.8758
86	R. irregularis	P. bisulcatum	L	P. bisulcatum	S	B1	3	right →	half	bis	mono	0	0	2.86	2.19	1.85981	5.05	6.90981	0.639623	0.65367	0.59804	1.82932	1.43154	1.11224	4.05112	3.25299	18.3933	25.6974	0.650559	39.7014	14518.1	260.234	1.00914	38.3401	17372.4	-25.651	0.715871	42.1827	53862.8	22.615	0.0170544	0.314241	10782.5	4.15383	-13.123	1.09131	8.39734	11.8207	19.66
87	R. irregularis	P. bisulcatum	L	P. bisulcatum	S	B1	3	right →	half	bis	mono	0	0	2.8	1.68	2.05612	4.48	6.53612	0.927948	1.25429	0.782801	2.59826	2.10721	1.60953	5.21884	2.64778	30.4002	38.2668	0.687066	39.7284	9904.49	261.278	1.06409	39.5557	10498.5	-26.273	0.935078	41.7489	82171.5	34.472	0.0124299	0.238152	8232.2	3.28426	-17	1.08707	6.01733	5.91488	39.9159
88	R. irregularis	P. bisulcatum	L	P. bisulcatum	S	B2	4	← left	half	bis	mono	0	0	2.29	1.82	1.69845	4.11	5.80845	0.734236	1.65685	0.544777	1.6814	3.01547	0.925277	3.91297	3.88499	18.8703	26.6682	0.603295	39.4182	10554.6	-23.833	0.687682	39.6457	9582.41	207.405	0.785605	41.8334	57320.1	40.036	0.0160449	0.375356	7680.82	3.09418	-17.171	1.08688	4.59469	3.79165	20.7523
89	R. irregularis	P. bisulcatum	L	P. bisulcatum	S	B2	4	← left	half	bis	mono	0	0	2.8	2.14	1.79521	4.94	6.73521	0.826541	2.07693	0.829564	2.31431	4.44463	1.48924	7.82996	10.4199	24.8857	43.1356	0.58537	39.5007	21451.3	-3.458	0.611852	39.2039	19584.7	162.162	0.913821	39.9021	79024.6	27.542	0.0162289	0.354951	4620.52	2.02547	-17.424	1.0866	10.6785	7.83696	33.0422
90	R. irregularis	P. bisulcatum	L	P. bisulcatum	S	B2	4	← left	half	bis	mono	0	0	2.8	1.52	2.06638	4.32	6.38638	1.03153	1.28698	0.677257	2.88829	1.9562	1.39947	3.19515	3.84705	24.042	31.0842	0.610203	40.0303	11666.3	-24.909	0.748646	39.6891	12517.9	220.426	0.787755	42.5101	46193.3	66.722	0.0239411	0.45485	7738.2	3.114	-17.304	1.08674	6.25696	4.45848	21.1006
91	R. irregularis	P. bisulcatum	L	P. bisulcatum	S	B2	4	← left	half	bis	mono	0	0	3.13	1.59	2.20077	4.72	6.92077	0.972703	1.09411	0.695102	3.04456	1.73963	1.52976	6.69313	2.3546	28.0296	37.0774	0.50798	39.6688	9828.25	-24.78	0.823743	39.0987	12965.9	233.44	1.06167	42.6212	69994	31.918	0.0149193	0.335955	10068	3.91178	-16.406	1.08772	4.93624	5.30717	42.7618
92	NM	P. bisulcatum	L	P. bisulcatum	S	non	none	none	half	bis	mono	1	1	2.29	3.1	2.01212	5.39	7.40212	0.534756	1.18847	0.35737	1.22459	3.68426	0.719071	5.81097	15.4195	11.4972	32.7277	0.419927	39.5918	25466.9	-24.285	0.627325	39.4218	25256.6	-26.671	0.738034	40.783	59272.2	-25.533	0.0122261	0.26306	10108.2	3.92543	-17.977	1.086	7.33999	14.7312	23.7447
93	NM	P. bisulcatum	L	P. bisulcatum	S	B1	4	right →	half	bis	mono	1	1	3.41	1.96	2.0145	5.37	7.3845	0.501635	0.728214	0.551773	1.71058	1.4273	1.11155	5.90567	6.98092	11.9861	24.8726	0.434284	39.8578	21524.3	205.524	0.79892	38.9875	17960.1	-26.161	0.625683	40.6808	55706.3	37.079	0.0133242	0.310115	9135.33	3.59399	-17.487	1.08653	9.67874	8.64174	19.1433
94	NM	P. bisulcatum	L	P. bisulcatum	S	B1	4	right →	half	bis	mono	1	1	3.28	1.96	1.92373	5.24	7.16373	0.515434	0.631719	0.388038	1.69062	1.23817	0.746481	8.34162	6.35358	7.25104	21.9462	0.465325	40.1508	25829.4	172.33	0.760071	39.793	24388.4	-26.073	0.56509	40.9123	26658	13.443	0.0120194	0.327976	6003.71	2.51141	-16.107	1.08804	11.8015	10.928	8.65176
95	NM	P. bisulcatum	L	P. bisulcatum	S	B1	4	right →	half	bis	mono	0	1	2.22	2.65	2.00158	4.87	6.87158	0.538846	1.26776	0.438645	1.19624	3.35955	0.877982	6.0984	17.1791	7.29194	30.5694	0.522148	39.8002	29379.8	209.215	0.845698	39.3171	18970.5	-25.158	0.698455	39.976	38581.1	34.136	0.0227428	0.463564	3538.71	1.64202	-18.118	1.08584	10.0777	13.0197	15.4984
96	NM	P. bisulcatum	L	P. bisulcatum	S	B1	4	right →	half	bis	mono	1	0	2.48	2.74	1.72146	5.22	6.94146	0.620308	1.02564	0.424128	1.53836	2.81024	0.73012	7.58079	13.1234	14.0872	34.7914	0.447366	39.977	25479.3	228.295	0.803936	39.4641	26324.4	-26.946	0.668801	40.8427	47127.8	15.659	0.0154045	0.314226	4747.78	2.07038	-17.16	1.08689	8.47216	17.3308	15.1824
97	NM	P. bisulcatum	L	P. bisulcatum	S	B2	4	← left	half	bis	mono	1	1	2.28	2.61	1.81215	4.89	6.70215	0.580106	0.779611	0.651588	1.32264	2.03479	1.18078	5.63217	9.70453	23.6514	38.9881	0.549329	39.7731	22868.7	-22.383	0.732889	39.262	22906.4	351.451	0.916887	39.5134	67021.2	70.131	0.0186307	0.328204	12923.5	4.87183	-15.725	1.08846	8.65838	13.2437	29.3677
98	NM	P. bisulcatum	L	P. bisulcatum	S	B2	4	← left	half	bis	mono	0	1	2.61	2.81	1.81146	5.42	7.23146	0.550392	1.14299	0.392671	1.43652	3.21179	0.711308	6.79837	17.9671	13.0304	37.7959	0.581208	39.6618	22634.2	-25.013	0.462193	39.4807	22610.8	202.885	0.618252	41.2233	58035.9	19.691	0.0184174	0.446196	6610.89	2.7232	-15.393	1.08882	10.3873	8.88471	17.5982
99	NM	P. bisulcatum	L	P. bisulcatum	S	B2	4	← left	half	bis	mono	1	1	3.42	1.83	1.86945	5.25	7.11945	0.490645	0.958654	0.606131	1.67801	1.75434	1.13313	4.87897	8.06994	18.6982	31.6471	0.611207	39.1987	17073.5	-24.342	0.816585	38.9716	24890.8	341.315	0.786021	39.7915	62462.9	36.121	0.0129867	0.265259	18532.9	6.70299	-15.04	1.08921	10.9993	11.1692	24.5289
100	NM	P. bisulcatum	L	P. bisulcatum	S	B2	4	← left	half	bis	mono	1	1	3.33	2.17	1.8088	5.5	7.3088	0.536379	1.11733	0.318679	1.78614	2.42461	0.576428	6.03211	10.1028	9.38788	25.5228	0.535865	39.7133	23008.6	-24.512	0.640667	39.3612	25814.3	233.78	0.583236	41.6608	27962.2	-4.259	0.0112273	0.262779	8047.21	3.22057	-16.86	1.08722	12.4055	10.744	8.76948
101	R. irregularis	P. bisulcatum	S	P. bisulcatum	S	non	none	none	full	bis	mono	0	0	2.14	1.94	1.97514	4.08	6.05514	1.44218	1.78209	0.779152	3.08627	3.45725	1.53893	3.04477	3.77181	26.499	33.3156	0.695774	39.641	12652.8	-27.742	0.782111	39.3989	11830.1	-27.924	0.951576	42.3459	70058.1	-27.284	0.0111777	0.259021	16226.9	5.95883	-18.342	1.0856	5.89389	5.63135	34.4231
102	R. irregularis	P. bisulcatum	S	P. bisulcatum	S	B1	4	right →	full	bis	mono	0	0	2.4	1.32	1.76376	3.72	5.48376	1.45151	1.35533	0.537036	3.48361	1.78904	0.947202	4.59122	2.38848	11.1264	18.1061	0.810959	39.6712	13693.4	353.222	0.868303	39.4864	14867.7	-26.522	0.637457	42.6165	19273.8	4.631	0.0126206	0.282418	10748.9	4.14247	-15.861	1.08831	8.30842	5.2912	6.62947
103	R. irregularis	P. bisulcatum	S	P. bisulcatum	S	B1	4	right →	full	bis	mono	0	0	2.71	0.99	1.91106	3.7	5.61106	1.97237	1.93841	0.76371	5.34511	1.91903	1.4595	5.41083	1.96682	22.2334	29.611	0.860897	39.6514	10887.6	344.975	0.652178	39.7623	17761.8	-27.14	0.869833	41.6023	47345	33.053	0.00887522	0.24742	10096.4	3.92142	-14.142	1.09019	7.99479	3.52624	22.0072
104	R. irregularis	P. bisulcatum	S	P. bisulcatum	S	B1	4	right →	full	bis	mono	0	0	1.56	2.16	1.94703	3.72	5.66703	1.3059	2.27929	0.59257	2.0372	4.92326	1.15375	3.38792	5.89635	22.1634	31.4476	0.900629	39.8004	13752.8	255.17	0.744017	40.075	10124.1	-26.918	0.610776	43.115	45061.5	3.696	0.0176208	0.279059	14143.8	5.2763	-17.825	1.08616	6.02241	5.13433	15.09
105	R. irregularis	P. bisulcatum	S	P. bisulcatum	S	B1	4	right →	full	bis	mono	0	0	2.65	1.49	1.82439	4.14	5.96439	1.91731	1.37227	0.742917	5.08087	2.04469	1.35537	9.31552	4.10561	22.3017	35.7228	0.758972	39.5462	17483.3	342.816	0.924225	39.7822	12927.9	-26.686	0.709977	39.9845	48237.2	106.801	0.00752507	0.234305	19696.8	7.07418	-6.123	1.09896	10.8224	5.56443	17.4236
106	NM	P. bisulcatum	S	P. bisulcatum	S	non	none	none	full	bis	mono	1	1	2.48	2.22	1.73865	4.7	6.43865	1.34747	1.11148	0.377557	3.34173	2.46748	0.656441	14.7042	13.1821	13.1967	41.083	0.712231	39.2964	19192.5	-26.841	0.663337	39.3137	23456.9	-27.149	0.696177	41.1545	37729.6	-26.088	0.00928157	0.189862	13725.5	5.13805	-16.827	1.08726	10.3739	10.4217	13.1578
107	NM	P. bisulcatum	S	P. bisulcatum	S	B1	4	right →	full	bis	mono	1	1	2.48	2.34	1.7175	4.82	6.5375	1.15031	1.46382	0.285744	2.85277	3.42534	0.490765	4.92022	20.3263	7.63596	32.8825	0.675454	39.52	11538.4	328.079	0.657797	39.4359	28751.7	-27.184	0.616834	41.3621	39382.2	27.887	0.014276	0.354432	10160.3	3.94311	-15.857	1.08832	6.06987	13.1227	11.9584
108	NM	P. bisulcatum	S	P. bisulcatum	S	B1	4	right →	full	bis	mono	1	1	2.6	1.95	1.4782	4.55	6.0282	1.22296	0.94004	0.358178	3.1797	1.83308	0.529459	14.3586	18.1378	8.07825	40.5746	0.767899	39.2587	25168.9	354.179	0.738364	39.2696	16909.1	-26.664	0.613925	31.8742	52828.6	78.796	0.00947853	0.202593	17292.6	6.3042	-15.796	1.08838	15.0756	7.5075	13.1844
109	NM	P. bisulcatum	S	P. bisulcatum	S	B1	4	right →	full	bis	mono	1	0	2.01	2.3	1.94088	4.31	6.25087	1.36399	1.46644	0.54856	2.74163	3.37282	1.06469	15.393	17.1691	14.8735	47.4356	0.568356	39.3388	25814.8	349.665	0.691133	39.327	27448.1	-26.577	0.846338	40.0788	67363.4	110.032	0.00925309	0.180243	14853	5.50978	-12.624	1.09185	8.82875	12.9926	29.153
110	NM	P. bisulcatum	S	P. bisulcatum	S	B1	4	right →	full	bis	mono	1	1	2.3	2.36	2.10775	4.66	6.76775	1.47601	1.31586	0.375786	3.39481	3.10543	0.792063	14.1512	11.9796	12.3057	38.4365	0.674282	39.7254	28891.4	253.205	0.714353	39.5535	22907.4	-26.413	0.635308	39.5644	40006.9	29.26	0.0138514	0.427611	9777.83	3.81314	-18.269	1.08568	13.2799	11.6727	15.3248
111	R. irregularis	P. maximum	L	P. maximum	L	non	none	none	none	max	mono	0	0	3.69	3.14	3.60796	6.83	10.438	0.895079	0.651122	0.538398	3.30284	2.04452	1.94252	8.0331	3.34391	15.8995	27.2765	0.514052	37.5788	19426.4	-12.795	0.419777	37.4496	13761.4	-12.15	0.645386	39.9475	55019.5	-12.399	0.00969382	0.189589	11943.6	4.54457	-17.413	1.08662	11.2674	5.65335	35.001
112	R. irregularis	P. maximum	L	P. maximum	L	M1	4	right →	none	max	mono	0	0	1.97	4.45	3.00842	6.42	9.42842	0.731873	0.87417	0.340749	1.44179	3.89006	1.02511	4.31267	12.094	10.7953	27.202	0.560234	38.0381	11941.7	331.125	0.513806	37.7915	19021.6	-12.698	0.506575	42.3722	30472.8	25.884	0.0183006	0.409464	5853.33	2.45881	-17.516	1.0865	4.13322	13.3166	13.6939
113	R. irregularis	P. maximum	L	P. maximum	L	M1	4	right →	none	max	mono	0	0	3.23	3.75	3.0946	6.98	10.0746	1.36902	1.1792	0.452884	4.42194	4.422	1.40149	5.56538	8.09538	22.1359	35.7966	0.457587	37.7098	18560.8	401.204	0.48898	37.3738	19509	-11.984	0.592759	40.9352	51751.9	0.233	0.016145	0.31909	8016.65	3.21004	-18.268	1.08568	8.41262	10.9355	26.1916
114	R. irregularis	P. maximum	L	P. maximum	L	M1	4	right →	none	max	mono	0	0	3.54	3.48	3.42971	7.02	10.4497	0.561737	0.917043	0.372058	1.98855	3.19131	1.27605	3.9984	7.9449	15.2027	27.146	0.508311	37.5195	16175.8	177.042	0.560788	37.5807	17004.7	-12.945	0.55165	41.543	47933.6	22.191	0.00674914	0.214605	7822.07	3.14295	-15.96	1.0882	8.99794	10.23	25.3139
115	R. irregularis	P. maximum	L	P. maximum	L	M1	4	right →	none	max	mono	0	0	4.25	3.36	3.4299	7.61	11.0399	0.976097	0.721698	0.439509	4.14841	2.42491	1.50747	7.0633	4.04436	21.4529	32.5606	0.507743	37.7677	15255.7	281.667	0.466577	37.8884	18420.8	-13.176	0.491142	38.1784	42313.6	27.36	0.0191251	0.246862	9303.78	3.65154	-17.25	1.08679	10.2085	8.85998	20.244
116	NM	P. maximum	L	P. maximum	L	non	none	none	none	max	mono	0	0	3.21	4.18	3.04772	7.39	10.4377	0.580043	0.70071	0.376693	1.86194	2.92897	1.14806	3.28574	7.58199	10.2057	21.0735	0.54146	37.2283	21312.9	-13.085	0.519062	37.6768	13805.8	-12.538	0.492495	42.6768	41578.1	-12.091	0.0134658	0.280628	8376.08	3.33374	-17.206	1.08684	11.2559	9.33443	17.765
117	NM	P. maximum	L	P. maximum	L	M1	4	right →	none	max	mono	0	0	3.13	4.07	3.21344	7.2	10.4134	0.616208	0.713379	0.257762	1.92873	2.90345	0.828301	5.53443	7.44883	11.4854	24.4687	0.491291	38.1361	19055.4	215.873	0.561748	37.3854	13836.8	-12.595	0.664086	41.7813	50676.8	33.019	0.00967106	0.266098	15596.9	5.75343	-12.525	1.09196	8.97099	9.85726	29.9344
118	NM	P. maximum	L	P. maximum	L	M1	4	right →	none	max	mono	0	0	3.44	3.64	2.67928	7.08	9.75928	0.355502	1.11671	0.311111	1.22293	4.06482	0.833554	3.55833	4.8549	8.02259	16.4358	0.579851	36.1267	19339.9	229.446	0.60689	37.5721	13133.2	-11.824	0.507423	42.6486	32920.6	9.187	0.0129913	0.35136	7845.12	3.1509	-16.862	1.08722	11.7992	9.06162	13.0938
119	NM	P. maximum	L	P. maximum	L	M1	5	right →	none	max	mono	0	0	4.43	3.63	3.19129	8.06	11.2513	0.727723	0.819391	0.336686	3.22381	2.97439	1.07446	4.73468	5.22782	10.0129	19.9754	0.493454	37.7783	11173.8	261.016	0.491836	38.2855	13744.5	-13.406	0.526114	42.4136	36553.3	1.594	0.00866694	0.197504	19596.6	7.04234	-16.136	1.08801	7.68031	7.6485	17.7483
120	NM	P. maximum	L	P. maximum	L	M1	5	right →	none	max	mono	0	0	4.42	3.3	2.764	7.72	10.484	0.540778	0.988508	0.367595	2.39024	3.26208	1.01603	3.51293	3.87239	13.2599	20.6452	0.529513	37.2892	16066.6	164.019	0.475567	38.0711	11633.2	-13.226	0.568228	42.3107	39113.6	37.287	0.0084736	0.215501	17151.9	6.25877	-15.929	1.08824	11.6285	5.73153	17.6223
121	R. irregularis	P. maximum	L	P. maximum	S	non	none	none	half	max	mono	0	0	2.52	3.76	2.80675	6.28	9.08675	0.601762	1.0051	0.438706	1.51644	3.77919	1.23134	4.24867	8.90389	9.83838	22.9909	0.50083	37.7058	16914.5	-13.078	0.711236	37.0699	20331.8	-14.228	0.452756	41.5176	16373.1	-13.273	0.00657812	0.221306	15677.2	5.77966	-18.823	1.08507	6.58281	16.5754	6.42768
122	R. irregularis	P. maximum	L	P. maximum	S	M1	5	right →	half	max	mono	0	0	2.82	3.45	2.76502	6.27	9.03502	0.830927	1.35919	0.45307	2.34322	4.68921	1.25275	4.76791	17.9748	7.46157	30.2043	0.40731	36.6082	7387.44	117.346	0.694553	35.7951	17342.8	-13.517	0.501675	41.1112	18884.3	9.565	0.0201765	0.377192	6545.87	2.70057	-17.703	1.0863	2.70292	12.7961	8.02434
123	R. irregularis	P. maximum	L	P. maximum	S	M1	5	right →	half	max	mono	0	0	4.13	2.22	3.49748	6.35	9.84748	0.910562	1.60722	0.348529	3.76062	3.56804	1.21897	10.5832	15.9065	7.86069	34.3504	0.485652	36.4482	15103.6	205.357	0.582468	35.5643	21891.3	-14.063	0.551207	41.0994	19046.5	22.015	0.0194588	0.344162	6503.89	2.68595	-18.147	1.08581	9.39886	8.58479	11.2418
124	R. irregularis	P. maximum	L	P. maximum	S	M1	5	right →	half	max	mono	0	0	5.21	1.88	3.19253	7.09	10.2825	1.1704	0.945284	0.444088	6.09778	1.77713	1.41776	7.92403	2.45412	10.1125	20.4906	0.492097	36.6616	7039.61	176.519	0.513243	35.2717	32564.4	-14.128	0.4499	42.5085	26286.3	8.209	0.0205758	0.407776	8678.3	3.4375	-15.568	1.08863	5.75598	9.20305	11.2856
125	R. irregularis	P. maximum	L	P. maximum	S	M1	5	right →	half	max	mono	0	0	3.98	2.95	3.11134	6.93	10.0413	0.971524	1.27947	0.37483	3.86667	3.77444	1.16622	5.05623	10.083	8.06405	23.2033	0.437082	37.3347	14699.4	112.885	0.685473	36.1753	17964.4	-13.337	0.658278	37.8943	27875.2	13.878	0.0151474	0.262826	9321.26	3.65751	-17.924	1.08606	7.94435	11.1623	16.9772
126	R. irregularis	P. maximum	L	P. maximum	S	M2	5	← left	half	max	mono	0	0	2.15	3.55	2.74568	5.7	8.44568	0.889535	1.64236	0.423164	1.9125	5.83037	1.16187	5.64388	19.8583	7.13303	32.6352	0.417863	36.2611	21770.6	-13.026	0.625913	35.8592	19829.6	132.624	0.476397	41.3913	16718.8	16.982	0.019902	0.379113	6607.15	2.7219	-17.684	1.08632	5.93404	13.4546	6.74795
127	R. irregularis	P. maximum	L	P. maximum	S	M2	5	← left	half	max	mono	0	0	4.99	2.08	2.9813	7.07	10.0513	0.883348	1.23044	0.472412	4.40791	2.55931	1.4084	11.6419	5.31183	14.8769	31.8306	0.498004	36.3075	15608.1	-13.358	0.51526	35.9482	21372.1	368.417	0.678482	37.5581	37337.1	5.987	0.0119738	0.19814	13664.6	5.11789	-18.824	1.08507	12.0133	6.95856	21.7867
128	R. irregularis	P. maximum	L	P. maximum	S	M2	5	← left	half	max	mono	0	0	1.92	4.31	2.92399	6.23	9.15399	1.01919	0.877808	0.393583	1.95684	3.78335	1.15083	7.0303	5.75877	8.57648	21.3656	0.441548	36.1569	9369.82	-12.79	0.87521	35.5692	13660.9	300.477	0.44699	42.4291	24244	23.448	0.0126768	0.277537	9776.81	3.81279	-17.447	1.08658	2.51317	16.0662	9.53526
129	R. irregularis	P. maximum	L	P. maximum	S	M2	5	← left	half	max	mono	0	0	1.56	4.56	3.33539	6.12	9.45539	0.854113	1.30329	0.363543	1.33242	5.94302	1.21256	4.56714	12.2946	8.56992	25.4317	0.374357	36.3419	22181.8	-13.294	0.714532	35.4806	15541.9	248.115	0.57282	40.5339	31296.7	19.667	0.0137516	0.214713	21696.2	7.7049	-18.484	1.08544	3.92484	15.6878	17.585
130	NM	P. maximum	L	P. maximum	S	non	none	none	half	max	mono	0	0	5.03	2.42	2.85186	7.45	10.3019	0.839054	1.20753	0.39754	4.22044	2.92222	1.13373	12.9731	9.10847	12.1685	34.2501	0.432196	36.4952	13097.2	-13.175	0.621156	35.6183	18102.5	-13.84	0.434943	42.3063	24324.8	-12.768	0.0338197	0.617339	4045.33	1.82196	-16.611	1.08749	8.89417	8.35758	9.07718
131	NM	P. maximum	L	P. maximum	S	M1	5	right →	half	max	mono	0	0	4.62	2.77	2.62924	7.39	10.0192	1.03815	1.30061	0.306331	4.79627	3.60269	0.805419	8.49529	5.14657	7.95389	21.5958	0.486469	36.2812	16183.4	198.251	0.596056	35.8301	16081.4	-14.282	0.463063	41.184	26139.5	26.269	0.0126415	0.211784	9668.9	3.77605	-17.179	1.08687	11.2435	8.21054	9.51742
132	NM	P. maximum	L	P. maximum	S	M1	5	right →	half	max	mono	0	0	5.19	2.19	2.68675	7.38	10.0668	0.812174	1.02012	0.393555	4.21518	2.23406	1.05739	10.7652	4.64528	9.1975	24.6079	0.448456	35.7976	9854.4	250.505	0.546103	35.4226	20960.5	-14.113	0.414396	40.7549	23801.7	15.534	0.0217235	0.390683	7811.18	3.13919	-18.068	1.0859	7.24448	7.62601	7.98619
133	NM	P. maximum	L	P. maximum	S	M1	5	right →	half	max	mono	0	0	3.02	3.68	2.73914	6.7	9.43914	0.765729	1.3297	0.433108	2.3125	4.8933	1.18634	6.33104	19.5592	10.9258	36.8161	0.400404	36.412	9444.94	157.391	0.663892	35.348	16936.6	-13.856	0.625999	41.1475	21633.4	14.395	0.0111721	0.229273	19388.4	6.9761	-13.371	1.09104	3.61247	12.7585	11.2594
134	NM	P. maximum	L	P. maximum	S	M1	5	right →	half	max	mono	0	0	5.3	1.84	3.27734	7.14	10.4173	0.553439	1.21067	0.326048	2.93322	2.22764	1.06857	8.32747	3.26054	10.3509	21.9389	0.469548	36.3259	14543.3	108.413	0.535722	35.3221	18969.4	-13.524	0.413487	42.8369	20928.2	28.004	0.0201199	0.380564	10195.2	3.95497	-17.261	1.08678	11.2502	5.7263	8.62855
135	NM	P. maximum	L	P. maximum	S	M2	5	← left	half	max	mono	0	0	1.81	4.64	2.44818	6.45	8.89818	0.707531	1.08517	0.321763	1.28063	5.03519	0.787735	3.33224	12.5456	8.16561	24.0434	0.349641	36.3024	16088.4	-12.811	0.840827	35.8773	13953.1	305.654	0.571736	40.7541	20954.5	171.739	0.0129337	0.236889	16550	6.06382	-14.984	1.08927	3.14837	16.9554	8.92281
136	NM	P. maximum	L	P. maximum	S	M2	5	← left	half	max	mono	0	0	3.85	2.83	3.00108	6.68	9.68108	0.809953	1.10968	0.353608	3.11832	3.1404	1.06121	9.07973	5.13298	7.4887	21.7014	0.464547	36.1246	14987.8	-13.34	0.674326	35.0497	18547.9	157.601	0.461744	41.8356	18325.8	24.641	0.0135906	0.26691	12010.4	4.56694	-16.865	1.08721	8.31988	10.855	7.79368
137	NM	P. maximum	L	P. maximum	S	M2	5	← left	half	max	mono	0	0	3.08	3.28	2.98042	6.36	9.34042	0.537473	0.959806	0.422101	1.65542	3.14817	1.25804	4.36288	7.33867	11.3838	23.0854	0.50104	36.1097	11270.7	-13.167	0.785755	35.0531	16365.7	369.097	0.630518	41.303	40599.4	5.994	0.0122703	0.237049	13351.6	5.01413	-15.926	1.08824	5.4671	13.0305	21.7844
138	NM	P. maximum	L	P. maximum	S	M2	5	← left	half	max	mono	0	0	2.89	4.02	2.27518	6.91	9.18518	0.748826	1.09454	0.345869	2.16411	4.40007	0.786915	4.79723	9.86324	7.16292	21.8234	0.456005	37.1092	10490.8	-12.593	0.769514	36.8639	19483.8	420.664	0.469903	41.6182	22155.6	42.109	0.0268858	0.60217	5910.32	2.47875	-15.463	1.08875	4.35733	18.4261	7.17728
139	R. irregularis	P. maximum	S	P. maximum	S	non	none	none	full	max	mono	0	0	3.76	2.5	2.86983	6.26	9.12983	0.898068	1.00208	0.421916	3.37673	2.5052	1.21083	5.67842	6.59626	7.41753	19.6922	0.587523	35.9555	14923.5	-13.577	0.59571	35.8434	32855.7	-14.191	0.597891	39.1555	17561.8	-14.136	0.0113121	0.203773	16884.7	6.17231	-18.679	1.08523	10.2345	14.3182	9.27175
140	R. irregularis	P. maximum	S	P. maximum	S	M1	5	right →	full	max	mono	0	0	3.7	1.96	2.80327	5.66	8.46327	1.00003	1.01162	0.340367	3.70009	1.98278	0.954143	7.11443	4.42938	4.74895	16.2928	0.749335	36.6238	19728.4	211.821	0.671557	35.635	36224.3	-14.036	0.603539	37.8491	13609.3	92.863	0.0119988	0.248118	14631.2	5.43686	-18.005	1.08597	16.7082	13.8031	7.18002
141	R. irregularis	P. maximum	S	P. maximum	S	M1	5	right →	full	max	mono	0	0	4.56	1.35	2.86225	5.91	8.77225	1.2443	1.07831	0.487529	5.67402	1.45572	1.39543	15.0557	5.69772	8.85773	29.6112	0.733761	36.282	25054	302.362	0.494515	34.0703	28039.7	-13.982	0.535286	40.4526	13655.4	91.905	0.0126461	0.200346	17379.3	6.33222	-17.114	1.08694	25.159	5.56346	6.52301
142	R. irregularis	P. maximum	S	P. maximum	S	M1	5	right →	full	max	mono	0	0	1.46	3.78	2.73783	5.24	7.97783	0.948367	1.28316	0.381076	1.38462	4.85036	1.04332	1.13031	5.63877	6.38125	13.1503	0.506289	35.2332	16596.1	186.373	0.750936	35.9327	17297.7	-13.633	0.439565	41.8777	12202.1	-3.563	0.024435	0.53112	6052.04	2.5283	-17.249	1.08679	3.7869	15.1211	4.60113
143	R. irregularis	P. maximum	S	P. maximum	S	M1	5	right →	full	max	mono	0	0	2.89	2.77	2.70476	5.66	8.36476	0.996977	0.932728	0.397926	2.88126	2.58366	1.07629	1.9545	3.17325	6.88225	12.01	0.694741	34.7094	17423.7	114.585	0.745981	35.3265	29475.9	-13.846	0.536754	41.9203	16302.8	38.639	0.0167585	0.371271	8772.64	3.46985	-16.67	1.08743	10.7691	18.018	7.31348
144	NM	P. maximum	S	P. maximum	S	non	none	none	full	max	mono	0	0	3.01	2.58	2.59084	5.59	8.18084	0.980606	1.07622	0.357744	2.95162	2.77665	0.926858	8.90229	4.80133	3.54882	17.2524	0.753789	35.9934	29000.8	-13.875	0.650164	36.0417	30131.1	-13.957	0.448305	42.279	6534.28	-12.762	0.0192532	0.300642	7870.34	3.1596	-17.854	1.08613	19.4952	14.92	2.42463
145	NM	P. maximum	S	P. maximum	S	M1	5	right →	full	max	mono	0	0	2.8	3.21	2.78191	6.01	8.79191	1.13443	0.994085	0.246073	3.17641	3.19101	0.684552	5.89352	7.23628	5.04406	18.1739	0.639405	35.4991	20490	179.751	0.692189	35.5153	23661.8	-13.971	0.441288	41.7802	8266.1	9.595	0.0200811	0.446253	5164.23	2.21706	-17.414	1.08661	11.1772	15.8513	3.22271
146	NM	P. maximum	S	P. maximum	S	M1	5	right →	full	max	mono	0	0	3.91	2.25	2.16202	6.16	8.32202	1.07956	1.06086	0.327833	4.22109	2.38693	0.708781	10.5935	2.4858	4.64601	17.7254	0.675824	35.8218	21716.7	252.412	0.556674	36.6596	16168.9	-13.455	0.461367	42.9044	15896.3	40.847	0.0197803	0.350532	11676.2	4.45485	-17.395	1.08664	17.4136	6.26063	4.90632
147	NM	P. maximum	S	P. maximum	S	M1	5	right →	full	max	mono	0	0	3.08	3.13	2.88072	6.21	9.09072	1.38365	1.01783	0.328215	4.26165	3.18582	0.945496	7.97485	4.15959	6.11823	18.2527	0.654104	34.9875	22826.7	139.361	0.68859	35.0559	23023.4	-13.351	0.381021	42.8132	13996.5	18.837	0.0187433	0.396943	7579.31	3.05911	-17.8	1.08619	13.9036	14.9927	4.78431
148	NM	P. maximum	S	P. maximum	S	M1	5	right →	full	max	mono	0	0	3.75	2.2	3.17312	5.95	9.12312	1.01557	1.08889	0.305408	3.8084	2.39556	0.969097	11.5515	3.9592	6.3602	21.8709	0.70896	35.2045	22007.2	127.277	0.556954	35.0772	20155.6	-14.243	0.48334	41.5484	11887.3	43.793	0.0169772	0.345924	7401.65	2.99766	-16.612	1.08749	17.7372	7.53319	5.71861
[truncated: 23 more columns]
